# Supplementary material for: Performance of the Photosynthetic Apparatus under Glass with a Luminophore Modifying Red-To-Far-Red-Light Ratio—A Case Study
Source: Cells. 2023 Jun 5;12(11):1552. doi: 10.3390/cells12111552 (PMC10252551; doi:10.3390/cells12111552)
Supplement: Supplementary file 1 [file cells-12-01552-s001.zip]

Archive with 1 entries (1 files):
- cells-2102307 supplementary material.pdf
